# Supplementary material for: TCR β chain repertoire characteristic between healthy human CD4+ and CD8+ T cells
Source: Biosci Rep. 2024 Mar 6;44(3):BSR20231653. doi: 10.1042/BSR20231653 (PMC10920061; doi:10.1042/BSR20231653)
Supplement: Supplementary Tables [file BSR-2023-1653_supp.zip]

Archive with 2 entries (2 files):
- BSR-2023-1653_supps1.xlsx
- BSR-2023-1653_table1.xlsx
