# Supplementary material for: TCR β chain repertoire characteristic between healthy human CD4+ and CD8+ T cells
Source: Biosci Rep. 2024 Mar 6;44(3):BSR20231653. doi: 10.1042/BSR20231653 (PMC10920061; doi:10.1042/BSR20231653)
Supplement: Supplementary Tables [file BSR-2023-1653_supp.zip › BSR-2023-1653_supps1.xlsx]

## Sheet: Sheet1
CD4 sample	CD8 sample	New ID
HC02_CD4_4_Post	HC02_CD8_4_Post	HC002	PMID: 31644905
HC03_CD4_4_Post	HC03_CD8_4_Post	HC003
HC05_CD4_4_Post	HC05_CD8_4_Post	HC005
HC06_CD4_4_Post	HC06_CD8_4_Post	HC006
HC10_CD4_4_Post	HC10_CD8_4_Post	HC010
HC12_CD4_4_Post	HC12_CD8_4_Post	HC012
HC13_CD4_4_Post	HC13_CD8_4_Post	HC013
HC16_CD4_4_Post	HC16_CD8_4_Post	HC016
HC17_CD4_4_Post	HC17_CD8_4_Post	HC017
ITN030ST_036_preTx_CD4	ITN030ST_036_preTx_CD8	HC036	PMID: 31509321
ITN030ST_129_preTx_CD4_run2	ITN030ST_129_preTx_CD8_run2	HC129
ITN030ST_159_preTx_CD4	ITN030ST_159_preTx_CD8	HC159
ITN030ST_166_preTx_CD4	ITN030ST_166_preTx_CD8	HC166
ITN030ST_176_preTx_CD4	ITN030ST_176_preTx_CD8	HC176
ITN030ST_186_preTx_CD4	ITN030ST_186_preTx_CD8	HC186
ITN030ST_206_preTx_CD4	ITN030ST_206_preTx_CD8	HC206
ITN030ST_222_preTx_CD4	ITN030ST_222_preTx_CD8	HC222
Pt04_Pre_Donor_CD4_unstim	Pt04_Pre_Donor_CD8_unstim	HC104	PMID: 33630757
Pt07_Pre_Donor_CD4_unstim	Pt07_Pre_Donor_CD8_unstim	HC107
Pt09_Pre_Donor_CD4_unstim	Pt09_Pre_Donor_CD8_unstim	HC109
Pt10_Pre_Donor_CD4_unstim	Pt10_Pre_Donor_CD8_unstim	HC110
Pt13_Pre_Donor_CD4_unstim	Pt13_Pre_Donor_CD8_unstim	HC113
Pt14_Pre_Donor_CD4_unstim	Pt14_Pre_Donor_CD8_unstim	HC114
Pt15_Pre_Donor_CD4_unstim	Pt15_Pre_Donor_CD8_unstim	HC115
Pt16_Pre2_Donor2_CD4_unstim	Pt16_Pre2_Donor2_CD8_unstim	HC116
Pt17_Pre_Donor_CD4_unstim	Pt17_Pre_Donor_CD8_unstim	HC117
Pt18_Pre_Donor_CD4_unstim	Pt18_Pre_Donor_CD8_unstim	HC118
Pt19_Pre_Donor_CD4_unstim	Pt19_Pre_Donor_CD8_unstim	HC119
Pt20_Pre_Donor_CD4_unstim	Pt20_Pre_Donor_CD8_unstim	HC120
Pt21_Pre_Donor_CD4_unstim	Pt21_Pre_Donor_CD8_unstim	HC121
Suppl Table 1. Healthy Donor List
