# Supplementary material for: TCR β chain repertoire characteristic between healthy human CD4+ and CD8+ T cells
Source: Biosci Rep. 2024 Mar 6;44(3):BSR20231653. doi: 10.1042/BSR20231653 (PMC10920061; doi:10.1042/BSR20231653)
Supplement: Supplementary Tables [file BSR-2023-1653_supp.zip › BSR-2023-1653_table1.xlsx]

## Sheet: Table 1 Sample Overview
Sample Name	Total Templates	Productive Templates	Fraction Productive	Productive Rearrangements	Max Productive Frequency	Common Rearrangements	Percentage	Locus
HC002 CD4	126513	107979	0.8535	95444	0.00110207	3056	3.20188	TCRB
HC002 CD8	164646	140739	0.8548	72012	0.0213089		4.24374	TCRB
HC003 CD4	109975	86245	0.7842	71295	0.0171604	1161	1.62845	TCRB
HC003 CD8	61117	47636	0.7794	20657	0.0445042		5.62037	TCRB
HC005 CD4	57076	45179	0.7916	36199	0.00838885	801	2.21277	TCRB
HC005 CD8	124774	93023	0.7455	18431	0.09732		4.34594	TCRB
HC006 CD4	133301	111154	0.8339	79930	0.0461702	843	1.05467	TCRB
HC006 CD8	43443	30638	0.7052	15309	0.101443		5.50656	TCRB
HC010 CD4	56214	46320	0.824	35809	0.00304404	968	2.70323	TCRB
HC010 CD8	25337	20675	0.816	14902	0.0181862		6.49577	TCRB
HC012 CD4	90220	74363	0.8242	64389	0.00285088	1395	2.16652	TCRB
HC012 CD8	109537	92737	0.8466	31827	0.105125		4.38307	TCRB
HC013 CD4	96013	77464	0.8068	58254	0.00889445	1295	2.22302	TCRB
HC013 CD8	138109	106564	0.7716	24571	0.0643088		5.27044	TCRB
HC016 CD4	140692	117818	0.8374	98658	0.00174846	1579	1.60048	TCRB
HC016 CD8	64290	52921	0.8232	31364	0.0144744		5.03443	TCRB
HC017 CD4	121810	99023	0.8129	83534	0.00330226	1187	1.42098	TCRB
HC017 CD8	73790	60026	0.8135	28235	0.03835		4.204	TCRB
HC036 CD4	196592	161515	0.8216	83807	0.00609231	695	0.829286	TCRB
HC036 CD8	76456	58523	0.7654	12515	0.0438289		5.55334	TCRB
HC129 CD4	120751	100578	0.8329	67721	0.00943546	429	0.633481	TCRB
HC129 CD8	59761	50076	0.8379	11234	0.118759		3.81876	TCRB
HC159 CD4	80879	63991	0.7912	32040	0.00621963	241	0.752185	TCRB
HC159 CD8	54094	43665	0.8072	9044	0.0739036		2.66475	TCRB
HC166 CD4	150333	121735	0.8098	92214	0.0207336	844	0.915262	TCRB
HC166 CD8	112354	63535	0.5655	18372	0.202754		4.59395	TCRB
HC176 CD4	186443	149597	0.8024	70538	0.128398	280	0.396949	TCRB
HC176 CD8	84374	60897	0.7218	8104	0.0994302		3.45508	TCRB
HC186 CD4	560618	406284	0.7247	99401	0.0713393	841	0.846068	TCRB
HC186 CD8	67833	55642	0.8203	12624	0.246343		6.66191	TCRB
HC206 CD4	255093	211660	0.8297	135464	0.00200794	609	0.449566	TCRB
HC206 CD8	28689	23564	0.8214	11123	0.0893736		5.47514	TCRB
HC222 CD4	180652	151462	0.8384	95629	0.000759	1120	1.17119	TCRB
HC222 CD8	54119	45084	0.8331	22468	0.0387721		4.98487	TCRB
HC104 CD4	149197	122466	0.8208	116033	0.000271	2191	1.88826	TCRB
HC104 CD8	72802	59809	0.8215	57912	0.000372		3.78333	TCRB
HC107 CD4	187370	153690	0.8202	95262	0.00371373	1728	1.81394	TCRB
HC107 CD8	207076	184016	0.8886	35117	0.117768		4.92069	TCRB
HC109 CD4	231257	185593	0.8025	166579	0.000516	6380	3.83001	TCRB
HC109 CD8	191794	154732	0.8068	139732	0.000721		4.56588	TCRB
HC110 CD4	134971	102322	0.7581	83680	0.00783199	2770	3.31023	TCRB
HC110 CD8	165299	131607	0.7962	102114	0.00665178		2.71265	TCRB
HC113 CD4	231297	183737	0.7944	151538	0.000647	5128	3.38397	TCRB
HC113 CD8	204201	165596	0.8109	146897	0.00218131		3.49088	TCRB
HC114 CD4	216996	172368	0.7943	151966	0.000674	5169	3.40142	TCRB
HC114 CD8	219316	176355	0.8041	161032	0.000408		3.20992	TCRB
HC115 CD4	193074	155612	0.806	121808	0.00120062	4390	3.60403	TCRB
HC115 CD8	195621	159044	0.813	122239	0.0186135		3.59133	TCRB
HC116 CD4	217393	173663	0.7988	145613	0.00244721	3890	2.67146	TCRB
HC116 CD8	167711	133433	0.7956	105826	0.0405295		3.67585	TCRB
HC117 CD4	204301	166770	0.8163	137085	0.00453058	3883	2.83255	TCRB
HC117 CD8	195238	160182	0.8204	95553	0.0177415		4.06371	TCRB
HC118 CD4	108786	81709	0.7511	75788	0.00146794	1136	1.49892	TCRB
HC118 CD8	50994	38331	0.7517	36514	0.00201351		3.11114	TCRB
HC119 CD4	214870	168472	0.7841	153736	0.000338	5885	3.82799	TCRB
HC119 CD8	199913	156684	0.7838	142975	0.0080933		4.1161	TCRB
HC120 CD4	114831	87696	0.7637	82457	0.000776	1567	1.90038	TCRB
HC120 CD8	74693	57409	0.7686	54639	0.000989		2.86791	TCRB
HC121 CD4	101637	75795	0.7457	68943	0.00674019	1586	2.30045	TCRB
HC121 CD8	96616	73740	0.7632	49813	0.0844781		3.18391	TCRB
Table 1 Sample Overview
